# Supplementary material for: Pilot study of expanded carrier screening for 11 recessive diseases in China: results from 10,476 ethnically diverse couples
Source: Eur J Hum Genet. 2018 Oct 1;27(2):254–62. doi: 10.1038/s41431-018-0253-9 (PMC6336873; doi:10.1038/s41431-018-0253-9)
Supplement: Supplementary file 2 — Supplementary Table 1 [file 41431_2018_253_MOESM2_ESM.xlsx]

## Sheet: Sheet1
Supplementary Table 1: Diseases and genes included in the carrier screening
Disease Name	Gene	Classification
α-Thalassemia	HBA1, HBA2	Severe or Profound
β-Thalassemia	HBB	Severe
Phenylalanine hydroxylase deficiency	PAH	Severe
Wilson Disease	ATP7B	Severe
GJB2-related DFNB1 nonsyndromic hearing loss and deafness	GJB2	Moderate
Deafness, autosomal recessive 4, with enlarged vestibular aqueduct(DFNB4)/Pendred syndrome (PDS)	SLC26A4	Moderate
Pompe Disease	GAA	Profound
Autosomal recessive polycystic kidney disease (ARPKD)	PKHD1	Severe
Hyperphenylalaninemia, BH4-deficient, A	PTS	Severe
Galactosemia	GALT	Profound
Dystrophinopathies	DMD	Severe
