# Supplementary material for: Pilot study of expanded carrier screening for 11 recessive diseases in China: results from 10,476 ethnically diverse couples
Source: Eur J Hum Genet. 2018 Oct 1;27(2):254–62. doi: 10.1038/s41431-018-0253-9 (PMC6336873; doi:10.1038/s41431-018-0253-9)
Supplement: Supplementary file 3 — Supplementary Table 2 [file 41431_2018_253_MOESM3_ESM.xlsx]

## Sheet: Sheet1
Supplementary Table 2: Classification criteria of variants
Deleterious (A or B or C or D or E and H or G and H) And Likely deleterious (E or F or G or H and I or J)	A	At least three unrelated reported cases homozygous or compound heterozygous for missense, CDS-indels and inframe variants	Allele frequency < 0.1 in dbSNP, 1000 genomes projects and BGI in-house control exomes, and < expected carrier frequency, and never be identified in healthy controls in homozygous status.
	B	H+ At least three unrelated reported cases homozygous or compound heterozygous for rare variants occurring within intron, utr and promoter region of gene
	C	Strong segregation with relevant phenotypes in at last two unrelated families with multiple members (combined LOD>3.0)
	D	one of J and H or one of J and at last one reported case with relevant phenotypes
	E	Two unrelated reported with homozygous or compound heterozygous for rare missense, CDS-indels and inframe
	F	H + at least one reported cases homozygous or compound heterozygous for rare variants located intron, utr and promoter region of gene
	G	Strong segregation with relevant phenotypes in one family with multiple members (combined LOD≥1.5)
	H	Experimental support demonstrated the harmfulness of variants in primary tissue or cell lines from affected individuals or in artificial tissue culture or animal models, etc
	I	One reported case homozygous or compound heterozygous for rare missense, CDS-indels and inframe variants
	J (novel variant without functional evidences)	The truncating variant occurred upstream of the known deleterious truncating variant and/or the truncated portion is highly conserved or known to be functionally important
		Splice: +/-2bp and prediction algorithms predict splice-disrupting or splice-creating
		Frameshift that disrupts functional domain and/or the truncated portion is highly conserved or known to be functionally important
		Initiation codon variant that changes the first codon of a transcript
		Stop loss variant resulting in the elongation of protein which affects protein function
		Gross deletion causing the deletion of whole gene or the partial encoding the domain of protein
Variant of Uncertain Significance –VUS (one required)	K	Only one reported case for rare missense, CDS-indels, inframe and variants located intron, utr and promoter region of gene
		No reported case and allele frequency < 0.01 in population databases
		The truncated portion is unclear for functional importance of protein for the truncating variant
		The effect of elongated protein on protein function is unclear for stop loss variant
		The evidences are conflicting for demonstrating variant harmfulness
Likely Benign (1 required)	L	Allele frequency ≥ 0.1 in dbSNP or 1000 genomes projects or BGI in-house control exomes
	M	Experimental supports demonstrate the harmlessness
Benign (one of N or L and M)	N	General population allele frequency > expected carrier frequency
		The homozygous state is identified in multiple healthy controls
