# Supplementary material for: Pilot study of expanded carrier screening for 11 recessive diseases in China: results from 10,476 ethnically diverse couples
Source: Eur J Hum Genet. 2018 Oct 1;27(2):254–62. doi: 10.1038/s41431-018-0253-9 (PMC6336873; doi:10.1038/s41431-018-0253-9)
Supplement: Supplementary file 4 — Supplementary Table 3 [file 41431_2018_253_MOESM4_ESM.xlsx]

## Sheet: Sheet1
Supplementary Table 3: Performance of the targeted gene sequencing between inter- and intra-run replicates.
	Run1-YH-1	Run1-YH-2	Run2-YH-1	Run2-YH-2
Target size (bp)	386605	386605	386605	386605
Effective target Mean Depth	122.155	100.328	117.264	143.087
Effective coverage of targeted region
>1X	0.9991	0.9993	0.9995	0.9993
>20X	0.9931	0.99	0.9917	0.994
Genotypes consistence with genotyping
Ref allele (negative allele)	644	644	644	644
Non-ref allele (positive allele)	264	264	264	264
NGS-panel sequencing
True positive	263	263	263	263
True negative	644	644	644	644
False positive	0	0	0	0
False negative *	1	1	1	1
No call ref	0	0	0	0
No call mut	0	0	0	0
Sensitivity	0.996	0.996	0.996	0.996
Specificity	1	1	1	1
Accuracy	0.999	0.999	0.999	0.999
*The false negative allele was later proved to be true positive allele with Sanger sequencing
When the mean sequencing depth was greater than 100-fold, the sensitivity, specificity and accuracy were all greater than 99.6%.
