# Supplementary material for: Pilot study of expanded carrier screening for 11 recessive diseases in China: results from 10,476 ethnically diverse couples
Source: Eur J Hum Genet. 2018 Oct 1;27(2):254–62. doi: 10.1038/s41431-018-0253-9 (PMC6336873; doi:10.1038/s41431-018-0253-9)
Supplement: Supplementary file 5 — Supplementary Table 4 [file 41431_2018_253_MOESM5_ESM.xlsx]

## Sheet: Sheet1
Supplementary Table 4: Consistency of sequencing coverage and variant detection between replicates with Yan Huang (YH) genome DNA
Sample ID	Run1-YH-1	Run1-YH-2	Run2-YH-1	Run2-YH-2
Sequence coverage
Run1-YH-1	-	100.000%a	100.000% a	99.999% a
Run1-YH-2	99.916%b	-	100.000% a	99.999% a
Run2-YH-1	99.902% b	99.884% b	-	99.999% a
Run2-YH-2	99.914% b	99.871% b	99.961% b	-
Detected Variants
Run1-YH-1	-	1	1	1
Run1-YH-2		-	1	1
Run2-YH-1			-	1
Run2-YH-2				-
a >1X; b >20X
