# Supplementary material for: Pilot study of expanded carrier screening for 11 recessive diseases in China: results from 10,476 ethnically diverse couples
Source: Eur J Hum Genet. 2018 Oct 1;27(2):254–62. doi: 10.1038/s41431-018-0253-9 (PMC6336873; doi:10.1038/s41431-018-0253-9)
Supplement: Supplementary file 6 — Supplementary Table 5 [file 41431_2018_253_MOESM6_ESM.xlsx]

## Sheet: Sheet1
Supplementary Table 5: Performance of variant detection in the simulation of 1,743 targeted deleterious variants with 100 genomes
	TP	TN	FP	FN	Sensitivity	Specificity	Accuracy
Total	235123	235200	0	77	0.9997	1	0.9998
SNP	180440	180500	0	60	0.9997	1	0.9998
Ins	4993	5000	0	7	0.9996	1	0.9993
Del	48090	48100	0	10	1	1	0.9999
Delins	1600	1600	0	0	1	1	1
The simulation was carried out based on pIRS Simulator which can simulate Illumina Paired-End reads with real error and quality distributions and coverage. The simulated average sequencing depth was >= 100-fold for each genome. TP: true positive. TN: true negative. FP: false positive. FN: false negative.
