# Supplementary material for: Pilot study of expanded carrier screening for 11 recessive diseases in China: results from 10,476 ethnically diverse couples
Source: Eur J Hum Genet. 2018 Oct 1;27(2):254–62. doi: 10.1038/s41431-018-0253-9 (PMC6336873; doi:10.1038/s41431-018-0253-9)
Supplement: Supplementary file 7 — Supplementary Table 6 [file 41431_2018_253_MOESM7_ESM.xlsx]

## Sheet: Sheet1
Supplementary Table 6: Known mutations used for validating the testing panel
Gene name	Number of sample	Number of mutant alleles	Variant type	Variants
HBA1 HBA2	1052	1761	SNVs, Indels and CNV	--SEA, --THAI, --61.9, --163.3,-α3.7, -α4.2, -α21.9, -α27.3, 78k del, αααanti3.7, αααanti4.2, αααα4.9, αααα134.8, αααα201.9, αααα186.8, αααα153.9, HBA2:c.369C>G, HBA2:c.377T>C, HBA2:c.427T>C, HBA1:c.223G>C with -α4.2, HBA2:c.40G>T, HBA2:c.179G>A, HBA2:c.142G>A, HBA1: c.84G>T, HBA2:c.*92A>G, HBA1: c.2delT
HBB*	1291	2373	SNVs, Indels and CNV	Chinese del, SEA-HPFH, Cantonses del, Taiwanese del, Filipino del, β 7.3k del, β21k del, β118k del, HBB:c.124_127delTTCT, HBB:c.128T>C, HBB:c.52A>T, HBB:c.59A>G, HBB:c.68A>C, HBB:c.316−197C>T, HBB:c.−78A>G, HBB:c.-81A>C, HBB:c.216_217insA, HBB:c.79G>A (Hb E), HBB:c.92+1G>T, HBB:c.92+2T>C, HBB:c.92+5G>C, HBB:c.93-21G>A, HBB:c.93-1G>C, HBB:c.315+1G>A, HBB:c.−79A>G, HBB:c.130G>T, HBB:c.91A>G, HBB:c.…
PAH	17	22	SNVs and Indels	c.1197A>T, c.442-1G>A, c.707-1G>A, c.371C>T, c.838G>A, c.728G>A, c.1241A>G, c.208_210delTCT, c.1238G>C, c.331C>T, c.739G>C , c.740G>T , c.688G>A, c.473G>A, c.1068C>A, c.127G>T, c.1315+1G>A
ATP7B	12	17	SNVs and Indels	c.2294A>G , c.2621C>T , c.2333G>T, c.2304_2305insC, c.2804C>T , c.2975C>T, c.2605G>A, c.2621C>T, c.2906G>A, c.3029A>C, c.2810delT
GJB2	15	18	SNVs and Indels	c.235delC, c.299_300delAT, c.428G>A, c.109G>A, c.257C>G, c.416G>A
SLC26A4	17	20	SNVs and Indels	c.1229C>T, c.281C>T, c.919-2A>G, c.2168A>G , c.916dupG, c.2086C>T, c.1174A>T, c.327delT, c.2027T>A, c.589G>A, c.1829C>A
GAA	5	7	SNVs and Indels	c.1546T>A, c.1082C>T, c.1432G>A, c.2132C>G, c.715_716delCT
PKHD1	6	9	SNVs and Indels	c.5772C>A, c.2876C>T, c.9059T>C, c.274C>T, c.2507T>C, c.11740C>T, c.8863C>T
GALT	3	3	SNVs and Indels	c.413C>T, c.821-7A>G, c.[940A>G, -119_-116del]
DMD	92	92	SNVs, Indels and CNV	c.10171C>T, c.1465C>T, c.1872delA, c.2168+1G>T, c.2578_2579insACCC, c.3059C>A, c.336G>A, c.4786_4787delAA, c.5899C>T, c.6290+5G>C, c.6969delT, c.7657C>T, c.7660+1G>A, c.8189delG, c.8608C>T, Exon 1 dup, Exon 1_19 del, Exon 1_79 del, Exon 17 del, Exon 17 dup, Exon 18_25 del, Exon 18_41 del, Exon 19_63 dup, Exon 2_30 dup, Exon 3_13 del, Exon 3_7 del, Exon 35_43 del, Exon 42_43 del, Exon 43 del, Exon…
All	2238	4322
The variants were characterized before with sanger sequencing, QPCR, Gap-PCR, multiplex ligation-dependent probe amplification, reverse dot blot, high-resolution melting analysis
