# Supplementary material for: Pilot study of expanded carrier screening for 11 recessive diseases in China: results from 10,476 ethnically diverse couples
Source: Eur J Hum Genet. 2018 Oct 1;27(2):254–62. doi: 10.1038/s41431-018-0253-9 (PMC6336873; doi:10.1038/s41431-018-0253-9)
Supplement: Supplementary file 8 — Supplementary Table 7 [file 41431_2018_253_MOESM8_ESM.xlsx]

## Sheet: Sheet1
Supplementary Table 7 Ethnic distribution of the screened population
Ethnicity	N1	N2	%
All	20952	10476	100
Han	14233	7007	67.93
Zhuang	1989	1034	9.49
Miao	733	366	3.5
Dong	643	328	3.07
Li	563	300	2.69
Yi	452	239	2.16
Buyei	333	164	1.59
Bai	280	140	1.34
Hani	241	120	1.15
Dai	226	125	1.08
Sui	199	111	0.95
Tujia	163	81	0.78
Yao	144	74	0.69
Va	131	75	0.63
Hui	53	23	0.25
Lahu	44	25	0.21
Gelao	32	15	0.15
Blang	26	15	0.12
Mulao	14	7	0.07
Manchu	9	5	0.04
Lisu	7	4	0.03
Mongol	4	1	0.02
Jino	4	3	0.02
Tibetan	3	2	0.01
Maonan	3	2	0.01
Naxi	3	0	0.01
Chuangqing	2	2	0.01
De'ang	2	1	0.01
Pumi	2	1	0.01
Achang	1	1	0
Korean	1	1	0
Gin	1	0	0
Jingpo	1	1	0
San	1	1	0
Unknown	409	202	1.95
N1, screened number of an ethnicity; N2, number of screened females; %, percentage of an ethnicity in the study population.
