# Supplementary material for: Pilot study of expanded carrier screening for 11 recessive diseases in China: results from 10,476 ethnically diverse couples
Source: Eur J Hum Genet. 2018 Oct 1;27(2):254–62. doi: 10.1038/s41431-018-0253-9 (PMC6336873; doi:10.1038/s41431-018-0253-9)
Supplement: Supplementary file 9 — Supplementary Table 8 [file 41431_2018_253_MOESM9_ESM.xlsx]

## Sheet: Sheet1
Supplementary Table 8: Carrier couples by ethnicity
Ethnicity of couples (Carrier frequencya)	N1	N2	%
All (27.49%)	10476	255	2.43
Couples in one ethnicity	8057	213	2.64
Dai (39.82%)	45	5	11.11
Yao (29.17%)	20	1	5
Buyei (26.13%)	156	7	4.49
Zhuang (35.70%)	667	25	3.75
Tujia (19.63%)	68	2	2.94
Li (81.35%)	183	5	2.73
Han (25.28%)	6297	155	2.46
Miao (27.15%)	304	7	2.3
Dong (23.95%)	256	5	1.95
Sui (19.60%)	61	1	1.64
Couples in different ethnicities	1127	30	2.66
Han & Li (25.28% & 81.35%)	192	10	5.21
Han & Hui (25.28% & 16.98%)	23	1	4.35
Han & Dong (25.28% & 23.95%)	54	2	3.7
Han & Zhuang (25.28% & 35.70%)	538	13	2.42
Han & Miao (25.28% & 27.15%)	58	1	1.72
Han & Dai (25.28% & 39.82%)	76	1	1.32
Han & Yi (25.28% & 15.04%)	186	2	1.08
a, the carrier frequency of the ethnic group for at least one disorder of the expanded carrying screening panel. N1, number of total screened couples; N2, number of carrier couples; %, N2/N1.
