# Supplementary material for: Pilot study of expanded carrier screening for 11 recessive diseases in China: results from 10,476 ethnically diverse couples
Source: Eur J Hum Genet. 2018 Oct 1;27(2):254–62. doi: 10.1038/s41431-018-0253-9 (PMC6336873; doi:10.1038/s41431-018-0253-9)
Supplement: Supplementary file 10 — Supplementary Table 9 [file 41431_2018_253_MOESM10_ESM.xlsx]

## Sheet: Sheet1
Supplementary Table 9 The deleterious or likely deleterious variants identified in the carrier screening
Gene name	Variants_HGVS	Chromosomal variant	Type	Number of alleles	Allele Frequency	Reported or Novel
ATP7B	NG_008806.1(NM_000053.3):c.2605G>A	NC_000013.10:g.52524268C>T	SNV	94	0.00224	Reported
ATP7B	NG_008806.1(NM_000053.3):c.2333G>T	NC_000013.10:g.52532469C>A	SNV	41	0.00098	Reported
ATP7B	NG_008806.1(NM_000053.3):c.3443T>C	NC_000013.10:g.52515330A>G	SNV	32	0.00076	Reported
ATP7B	NG_008806.1(NM_000053.3):c.3532A>G	NC_000013.10:g.52515241T>C	SNV	29	0.00069	Reported
ATP7B	NG_008806.1(NM_000053.3):c.2804C>T	NC_000013.10:g.52523859G>A	SNV	16	0.00038	Reported
ATP7B	NG_008806.1(NM_000053.3):c.2975C>T	NC_000013.10:g.52520505G>A	SNV	16	0.00038	Reported
ATP7B	NG_008806.1(NM_000053.3):c.4112T>C	NC_000013.10:g.52509741A>G	SNV	13	0.00031	Reported
ATP7B	NG_008806.1(NM_000053.3):c.51+2T>G	NC_000013.10:g.52585421A>C	SNV	13	0.00031	Reported
ATP7B	NG_008806.1(NM_000053.3):c.2549C>T	NC_000013.10:g.52524434G>A	SNV	12	0.00029	Reported
ATP7B	NG_008806.1(NM_000053.3):c.2304dup	NC_000013.10:g.52532503dup	indels	9	0.00021	Reported
ATP7B	NG_008806.1(NM_000053.3):c.2755C>T	NC_000013.10:g.52523908G>A	SNV	9	0.00021	Reported
ATP7B	NG_008806.1(NM_000053.3):c.2662A>C	NC_000013.10:g.52524211T>G	SNV	8	0.00019	Reported
ATP7B	NG_008806.1(NM_000053.3):c.2755C>G	NC_000013.10:g.52523908G>C	SNV	8	0.00019	Reported
ATP7B	NG_008806.1(NM_000053.3):c.3646G>A	NC_000013.10:g.52513240C>T	SNV	8	0.00019	Reported
ATP7B	NG_008806.1(NM_000053.3):c.3818C>A	NC_000013.10:g.52511697G>T	SNV	6	0.00014	Reported
ATP7B	NG_008806.1(NM_000053.3):c.2972C>T	NC_000013.10:g.52520508G>A	SNV	5	0.00012	Reported
ATP7B	NG_008806.1(NM_000053.3):c.3140A>T	NC_000013.10:g.52518348T>A	SNV	5	0.00012	Reported
ATP7B	NG_008806.1(NM_000053.3):c.314C>A	NC_000013.10:g.52549042G>T	SNV	4	0.0001	Reported
ATP7B	NG_008806.1(NM_000053.3):c.3244-2A>G	NC_000013.10:g.52516692T>C	SNV	4	0.0001	Reported
ATP7B	NG_008806.1(NM_000053.3):c.3451C>T	NC_000013.10:g.52515322G>A	SNV	4	0.0001	Reported
ATP7B	NG_008806.1(NM_000053.3):c.2604del	NC_000013.10:g.52524271del	indels	3	7e-05	Reported
ATP7B	NG_008806.1(NM_000053.3):c.2621C>T	NC_000013.10:g.52524252G>A	SNV	3	7e-05	Reported
ATP7B	NG_008806.1(NM_000053.3):c.2668G>A	NC_000013.10:g.52524205C>T	SNV	3	7e-05	Reported
ATP7B	NG_008806.1(NM_000053.3):c.2924C>A	NC_000013.10:g.52520556G>T	SNV	3	7e-05	Reported
ATP7B	NG_008806.1(NM_000053.3):c.3155C>T	NC_000013.10:g.52518333G>A	SNV	3	7e-05	Reported
ATP7B	NG_008806.1(NM_000053.3):c.3556G>A	NC_000013.10:g.52515217C>T	SNV	3	7e-05	Reported
ATP7B	NG_008806.1(NM_000053.3):c.3809A>G	NC_000013.10:g.52511706T>C	SNV	3	7e-05	Reported
ATP7B	NG_008806.1(NM_000053.3):c.526dup	NC_000013.10:g.52548830dup	indels	3	7e-05	Reported
ATP7B	NG_008806.1(NM_000053.3):c.122A>G	NC_000013.10:g.52549234T>C	SNV	2	5e-05	Reported
ATP7B	NG_008806.1(NM_000053.3):c.1846C>T	NC_000013.10:g.52539031G>A	SNV	2	5e-05	Reported
ATP7B	NG_008806.1(NM_000053.3):c.2294A>G	NC_000013.10:g.52532508T>C	SNV	2	5e-05	Reported
ATP7B	NG_008806.1(NM_000053.3):c.2297C>T	NC_000013.10:g.52532505G>A	SNV	2	5e-05	Reported
ATP7B	NG_008806.1(NM_000053.3):c.2333G>A	NC_000013.10:g.52532469C>T	SNV	2	5e-05	Reported
ATP7B	NG_008806.1(NM_000053.3):c.2620G>C	NC_000013.10:g.52524253C>G	SNV	2	5e-05	Reported
ATP7B	NG_008806.1(NM_000053.3):c.2828G>A	NC_000013.10:g.52523835C>T	SNV	2	5e-05	Reported
ATP7B	NG_008806.1(NM_000053.3):c.3106G>A	NC_000013.10:g.52518382C>T	SNV	2	5e-05	Reported
ATP7B	NG_008806.1(NM_000053.3):c.3426G>C	NC_000013.10:g.52515347C>G	SNV	2	5e-05	Reported
ATP7B	NG_008806.1(NM_000053.3):c.3688A>G	NC_000013.10:g.52513198T>C	SNV	2	5e-05	Reported
ATP7B	NG_008806.1(NM_000053.3):c.3877G>A	NC_000013.10:g.52511638C>T	SNV	2	5e-05	Reported
ATP7B	NG_008806.1(NM_000053.3):c.4114C>T	NC_000013.10:g.52509739G>A	SNV	2	5e-05	Reported
ATP7B	NG_008806.1(NM_000053.3):c.4301C>T	NC_000013.10:g.52508989G>A	SNV	2	5e-05	Reported
ATP7B	NG_008806.1(NM_000053.3):c.1449_1456del	NC_000013.10:g.52544716_52544723del	indels	1	2e-05	Reported
ATP7B	NG_008806.1(NM_000053.3):c.1543+1G>T	NC_000013.10:g.52544627C>A	SNV	1	2e-05	Reported
ATP7B	NG_008806.1(NM_000053.3):c.1708-1G>C	NC_000013.10:g.52539170C>G	SNV	1	2e-05	Reported
ATP7B	NG_008806.1(NM_000053.3):c.1708-5T>G	NC_000013.10:g.52539174A>C	SNV	1	2e-05	Reported
ATP7B	NG_008806.1(NM_000053.3):c.1869+1G>A	NC_000013.10:g.52539007C>T	SNV	1	2e-05	Reported
ATP7B	NG_008806.1(NM_000053.3):c.1995G>A	NC_000013.10:g.52534410C>T	SNV	1	2e-05	Reported
ATP7B	NG_008806.1(NM_000053.3):c.2145C>A	NC_000013.10:g.52532657G>T	SNV	1	2e-05	Reported
ATP7B	NG_008806.1(NM_000053.3):c.2157C>A	NC_000013.10:g.52532645G>T	SNV	1	2e-05	Reported
ATP7B	NG_008806.1(NM_000053.3):c.2332C>T	NC_000013.10:g.52532470G>A	SNV	1	2e-05	Reported
ATP7B	NG_008806.1(NM_000053.3):c.2905C>T	NC_000013.10:g.52520575G>A	SNV	1	2e-05	Reported
ATP7B	NG_008806.1(NM_000053.3):c.2906G>A	NC_000013.10:g.52520574C>T	SNV	1	2e-05	Reported
ATP7B	NG_008806.1(NM_000053.3):c.2930C>T	NC_000013.10:g.52520550G>A	SNV	1	2e-05	Reported
ATP7B	NG_008806.1(NM_000053.3):c.2939G>A	NC_000013.10:g.52520541C>T	SNV	1	2e-05	Reported
ATP7B	NG_008806.1(NM_000053.3):c.2998G>A	NC_000013.10:g.52520482C>T	SNV	1	2e-05	Reported
ATP7B	NG_008806.1(NM_000053.3):c.3007G>A	NC_000013.10:g.52520473C>T	SNV	1	2e-05	Reported
ATP7B	NG_008806.1(NM_000053.3):c.3041C>T	NC_000013.10:g.52520439G>A	SNV	1	2e-05	Reported
ATP7B	NG_008806.1(NM_000053.3):c.3053C>T	NC_000013.10:g.52520427G>A	SNV	1	2e-05	Reported
ATP7B	NG_008806.1(NM_000053.3):c.3452G>A	NC_000013.10:g.52515321C>T	SNV	1	2e-05	Reported
ATP7B	NG_008806.1(NM_000053.3):c.3517G>A	NC_000013.10:g.52515256C>T	SNV	1	2e-05	Reported
ATP7B	NG_008806.1(NM_000053.3):c.3659C>T	NC_000013.10:g.52513227G>A	SNV	1	2e-05	Reported
ATP7B	NG_008806.1(NM_000053.3):c.3700del	NC_000013.10:g.52511816del	indels	1	2e-05	Reported
ATP7B	NG_008806.1(NM_000053.3):c.3700-1G>A	NC_000013.10:g.52511816C>T	SNV	1	2e-05	Reported
ATP7B	NG_008806.1(NM_000053.3):c.3767A>G	NC_000013.10:g.52511748T>C	SNV	1	2e-05	Reported
ATP7B	NG_008806.1(NM_000053.3):c.3886G>A	NC_000013.10:g.52511629C>T	SNV	1	2e-05	Reported
ATP7B	NG_008806.1(NM_000053.3):c.4151dup	NC_000013.10:g.52509139dup	indels	1	2e-05	Reported
ATP7B	NG_008806.1(NM_000053.3):c.3105dup	NC_000013.10:g.52518383dup	indels	1	2e-05	Novel
ATP7B	NG_008806.1(NM_000053.3):c.4022-1G>A	NC_000013.10:g.52509832C>T	SNV	1	2e-05	Novel
ATP7B	NG_008806.1(NM_000053.3):c.4193_4196dup	NC_000013.10:g.52509094_52509097dup	indels	1	2e-05	Novel
ATP7B	NG_008806.1(NM_000053.3):c.862_875del	NC_000013.10:g.52548482_52548495del	indels	1	2e-05	Novel
DMD	NC_000023.10:g.(?_31791986)_(31855025_?)del	NC_000023.10:g.(?_31791986)_(31855025_?)del	CNV	2	5e-05	Reported
DMD	NC_000023.10:g.(?_32827516)_(33357460_?)dup	NC_000023.10:g.(?_32827516)_(33357460_?)dup	CNV	1	2e-05	Reported
DMD	NC_000023.10:g.(?_32827516)_(32868037_?)del	NC_000023.10:g.(?_32827516)_(32868037_?)del	CNV	1	2e-05	Reported
DMD	NC_000023.10:g.(?_31462506)_(31855025_?)dup	NC_000023.10:g.(?_31462506)_(31855025_?)dup	CNV	1	2e-05	Reported
DMD	NC_000023.10:g.(?_32429766)_(32482755_?)del	NC_000023.10:g.(?_32429766)_(32482755_?)del	CNV	1	2e-05	Novel
DMD	NC_000023.10:g.(?_32715896)_(33038393_?)del	NC_000023.10:g.(?_32715896)_(33038393_?)del	CNV	1	2e-05	Novel
DMD	NC_000023.10:g.(?_32382602)_(32398876_?)dup	NC_000023.10:g.(?_32382602)_(32398876_?)dup	CNV	1	2e-05	Novel
DMD	NC_000023.10:g.(?_31514828)_(31526411_?)del	NC_000023.10:g.(?_31514828)_(31526411_?)del	CNV	1	2e-05	Novel
DMD	NG_012232.1(NM_004006.2):c.10224-6_10230del	NC_000023.10:g.31196084_31196096del	indels	1	2e-05	Novel
DMD	NG_012232.1(NM_004006.2):c.10262+1G>A	NC_000023.10:g.31196048C>T	SNV	1	2e-05	Novel
DMD	NG_012232.1(NM_004006.2):c.3789del	NC_000023.10:g.32459430del	indels	1	2e-05	Novel
DMD	NG_012232.1(NM_004006.2):c.5155-1G>A	NC_000023.10:g.32381076C>T	SNV	1	2e-05	Novel
GAA	NG_009822.1(NM_000152.3):c.2132C>G	NC_000017.10:g.78087108C>G	SNV	55	0.00131	Reported
GAA	NG_009822.1(NM_000152.3):c.2238G>C	NC_000017.10:g.78090815G>C	SNV	15	0.00036	Reported
GAA	NG_009822.1(NM_000152.3):c.1935C>A	NC_000017.10:g.78086721C>A	SNV	13	0.00031	Reported
GAA	NG_009822.1(NM_000152.3):c.-32-13T>G	NC_000017.10:g.78078341T>G	SNV	10	0.00024	Reported
GAA	NG_009822.1(NM_000152.3):c.1324G>A	NC_000017.10:g.78082625G>A	SNV	8	0.00019	Reported
GAA	NG_009822.1(NM_000152.3):c.1958C>A	NC_000017.10:g.78086744C>A	SNV	6	0.00014	Reported
GAA	NG_009822.1(NM_000152.3):c.1411_1414del	NC_000017.10:g.78083828_78083831del	indels	5	0.00012	Reported
GAA	NG_009822.1(NM_000152.3):c.1669A>T	NC_000017.10:g.78085814A>T	SNV	5	0.00012	Reported
GAA	NG_009822.1(NM_000152.3):c.1843G>A	NC_000017.10:g.78086465G>A	SNV	3	7e-05	Reported
GAA	NG_009822.1(NM_000152.3):c.1942G>A	NC_000017.10:g.78086728G>A	SNV	3	7e-05	Reported
GAA	NG_009822.1(NM_000152.3):c.2237G>C	NC_000017.10:g.78090814G>C	SNV	3	7e-05	Reported
GAA	NG_009822.1(NM_000152.3):c.1316T>A	NC_000017.10:g.78082617T>A	SNV	2	5e-05	Reported
GAA	NG_009822.1(NM_000152.3):c.1447G>A	NC_000017.10:g.78084535G>A	SNV	2	5e-05	Reported
GAA	NG_009822.1(NM_000152.3):c.1978C>T	NC_000017.10:g.78086764C>T	SNV	2	5e-05	Reported
GAA	NG_009822.1(NM_000152.3):c.2015G>A	NC_000017.10:g.78086801G>A	SNV	2	5e-05	Reported
GAA	NG_009822.1(NM_000152.3):c.2024_2026del	NC_000017.10:g.78086810_78086812del	indels	2	5e-05	Reported
GAA	NG_009822.1(NM_000152.3):c.2432del	NC_000017.10:g.78091499del	indels	2	5e-05	Reported
GAA	NG_009822.1(NM_000152.3):c.2662G>T	NC_000017.10:g.78092467G>T	SNV	2	5e-05	Reported
GAA	NG_009822.1(NM_000152.3):c.871C>T	NC_000017.10:g.78081611C>T	SNV	2	5e-05	Reported
GAA	NG_009822.1(NM_000152.3):c.2590_2591del	NC_000017.10:g.78092100_78092101del	indels	2	5e-05	Novel
GAA	NG_009822.1(NM_000152.3):c.1082C>T	NC_000017.10:g.78082294C>T	SNV	1	2e-05	Reported
GAA	NG_009822.1(NM_000152.3):c.1124G>A	NC_000017.10:g.78082336G>A	SNV	1	2e-05	Reported
GAA	NG_009822.1(NM_000152.3):c.1432G>A	NC_000017.10:g.78083849G>A	SNV	1	2e-05	Reported
GAA	NG_009822.1(NM_000152.3):c.1657C>T	NC_000017.10:g.78085802C>T	SNV	1	2e-05	Reported
GAA	NG_009822.1(NM_000152.3):c.1822C>T	NC_000017.10:g.78086444C>T	SNV	1	2e-05	Reported
GAA	NG_009822.1(NM_000152.3):c.1933G>A	NC_000017.10:g.78086719G>A	SNV	1	2e-05	Reported
GAA	NG_009822.1(NM_000152.3):c.1933G>C	NC_000017.10:g.78086719G>C	SNV	1	2e-05	Reported
GAA	NG_009822.1(NM_000152.3):c.2014C>T	NC_000017.10:g.78086800C>T	SNV	1	2e-05	Reported
GAA	NG_009822.1(NM_000152.3):c.2105G>A	NC_000017.10:g.78087081G>A	SNV	1	2e-05	Reported
GAA	NG_009822.1(NM_000152.3):c.2161G>T	NC_000017.10:g.78087137G>T	SNV	1	2e-05	Reported
GAA	NG_009822.1(NM_000152.3):c.241C>T	NC_000017.10:g.78078626C>T	SNV	1	2e-05	Reported
GAA	NG_009822.1(NM_000152.3):c.670C>T	NC_000017.10:g.78079671C>T	SNV	1	2e-05	Reported
GAA	NG_009822.1(NM_000152.3):c.673C>T	NC_000017.10:g.78079674C>T	SNV	1	2e-05	Reported
GAA	NG_009822.1(NM_000152.3):c.710C>T	NC_000017.10:g.78081373C>T	SNV	1	2e-05	Reported
GAA	NG_009822.1(NM_000152.3):c.796C>T	NC_000017.10:g.78081459C>T	SNV	1	2e-05	Reported
GAA	NG_009822.1(NM_000152.3):c.877G>A	NC_000017.10:g.78081617G>A	SNV	1	2e-05	Reported
GAA	NG_009822.1(NM_000152.3):c.953T>A	NC_000017.10:g.78081693T>A	SNV	1	2e-05	Reported
GAA	NG_009822.1(NM_000152.3):c.2190-1G>A	NC_000017.10:g.78090766G>A	SNV	1	2e-05	Novel
GAA	NG_009822.1(NM_000152.3):c.2734del	NC_000017.10:g.78092539del	indels	1	2e-05	Novel
GALT	NG_009029.2(NM_000155.3):c.1034C>A	NC_000009.11:g.34649536C>A	SNV	4	0.0001	Reported
GALT	NG_009029.2(NM_000155.3):c.413C>T	NC_000009.11:g.34647864C>T	SNV	4	0.0001	Reported
GALT	NG_009029.2(NM_000155.3):c.120del	NC_000009.11:g.34647123del	indels	3	7e-05	Novel
GALT	NG_009029.2(NM_000155.3):c.1018G>A	NC_000009.11:g.34649520G>A	SNV	1	2e-05	Reported
GALT	NG_009029.2(NM_000155.3):c.152G>A	NC_000009.11:g.34647155G>A	SNV	1	2e-05	Reported
GALT	NG_009029.2(NM_000155.3):c.159G>A	NC_000009.11:g.34647162G>A	SNV	1	2e-05	Reported
GALT	NG_009029.2(NM_000155.3):c.267C>G	NC_000009.11:g.34647503C>G	SNV	1	2e-05	Reported
GALT	NG_009029.2(NM_000155.3):c.400del	NC_000009.11:g.34647851del	indels	1	2e-05	Reported
GALT	NG_009029.2(NM_000155.3):c.404C>T	NC_000009.11:g.34647855C>T	SNV	1	2e-05	Reported
GALT	NG_009029.2(NM_000155.3):c.428C>T	NC_000009.11:g.34647879C>T	SNV	1	2e-05	Reported
GALT	NG_009029.2(NM_000155.3):c.602G>A	NC_000009.11:g.34648368G>A	SNV	1	2e-05	Reported
GALT	NG_009029.2(NM_000155.3):c.857A>G	NC_000009.11:g.34649031A>G	SNV	1	2e-05	Reported
GALT	NG_009029.2(NM_000155.3):c.961C>T	NC_000009.11:g.34649463C>T	SNV	1	2e-05	Reported
GALT	NG_009029.2(NM_000155.3):c.974C>T	NC_000009.11:g.34649476C>T	SNV	1	2e-05	Reported
GALT	NG_009029.2(NM_000155.3):c.982C>T	NC_000009.11:g.34649484C>T	SNV	1	2e-05	Reported
GALT	NG_009029.2(NM_000155.3):c.989C>T	NC_000009.11:g.34649491C>T	SNV	1	2e-05	Reported
GALT	NG_009029.2(NM_000155.3):c.502del	NC_000009.11:g.34647953del	indels	1	2e-05	Novel
GALT	NG_009029.2(NM_000155.3):c.960_967dup	NC_000009.11:g.34649462_34649469dup	indels	1	2e-05	Novel
GJB2	NG_008358.1(NM_004004.5):c.235del	NC_000013.10:g.20763488del	indels	245	0.00585	Reported
GJB2	NG_008358.1(NM_004004.5):c.299_300del	NC_000013.10:g.20763421_20763422del	indels	33	0.00079	Reported
GJB2	NG_008358.1(NM_004004.5):c.508_511dup	NC_000013.10:g.20763210_20763213dup	indels	12	0.00029	Reported
GJB2	NG_008358.1(NM_004004.5):c.416G>A	NC_000013.10:g.20763305C>T	SNV	10	0.00024	Reported
GJB2	NG_008358.1(NM_004004.5):c.176_191del	NC_000013.10:g.20763531_20763546del	indels	6	0.00014	Reported
GJB2	NG_008358.1(NM_004004.5):c.187G>T	NC_000013.10:g.20763534C>A	SNV	5	0.00012	Reported
GJB2	NG_008358.1(NM_004004.5):c.-23+1G>A	NC_000013.10:g.20766921C>T	SNV	5	0.00012	Reported
GJB2	NG_008358.1(NM_004004.5):c.36dup	NC_000013.10:g.20763685dup	indels	4	0.0001	Reported
GJB2	NG_008358.1(NM_004004.5):c.139G>T	NC_000013.10:g.20763582C>A	SNV	3	7e-05	Reported
GJB2	NG_008358.1(NM_004004.5):c.230G>A	NC_000013.10:g.20763491C>T	SNV	3	7e-05	Reported
GJB2	NG_008358.1(NM_004004.5):c.583A>G	NC_000013.10:g.20763138T>C	SNV	3	7e-05	Reported
GJB2	NG_008358.1(NM_004004.5):c.257C>G	NC_000013.10:g.20763464G>C	SNV	2	5e-05	Reported
GJB2	NG_008358.1(NM_004004.5):c.35G>T	NC_000013.10:g.20763686C>A	SNV	2	5e-05	Reported
GJB2	NG_008358.1(NM_004004.5):c.385G>A	NC_000013.10:g.20763336C>T	SNV	2	5e-05	Reported
GJB2	NG_008358.1(NM_004004.5):c.456C>G	NC_000013.10:g.20763265G>C	SNV	2	5e-05	Reported
GJB2	NG_008358.1(NM_004004.5):c.598G>A	NC_000013.10:g.20763123C>T	SNV	2	5e-05	Reported
GJB2	NG_008358.1(NM_004004.5):c.9G>A	NC_000013.10:g.20763712C>T	SNV	2	5e-05	Reported
GJB2	NG_008358.1(NM_004004.5):c.431_449del	NC_000013.10:g.20763272_20763290del	indels	2	5e-05	Novel
GJB2	NG_008358.1(NM_004004.5):c.23C>T	NC_000013.10:g.20763698G>A	SNV	1	2e-05	Reported
GJB2	NG_008358.1(NM_004004.5):c.35del	NC_000013.10:g.20763691del	indels	1	2e-05	Reported
GJB2	NG_008358.1(NM_004004.5):c.34G>T	NC_000013.10:g.20763687C>A	SNV	1	2e-05	Reported
GJB2	NG_008358.1(NM_004004.5):c.427C>T	NC_000013.10:g.20763294G>A	SNV	1	2e-05	Reported
GJB2	NG_008358.1(NM_004004.5):c.439G>A	NC_000013.10:g.20763282C>T	SNV	1	2e-05	Reported
GJB2	NG_008358.1(NM_004004.5):c.94C>T	NC_000013.10:g.20763627G>A	SNV	1	2e-05	Reported
HBA1	NC_000016.9:g.223383_227186del	NC_000016.9:g.223383_227186del	CNV	1109	0.02647	Reported
HBA1	NC_000016.9:g.223383_227186dup	NC_000016.9:g.223383_227186dup	CNV	147	0.00351	Reported
HBA1	NG_000006.1(NM_000558.4):c.223G>C	NC_000016.9:g.227055G>C	SNV	10	0.00024	Reported
HBA1	NG_000006.1(NM_000558.4):c.353_355dup	NC_000016.9:g.227334_227336dup	indels	5	0.00012	Reported
HBA1	NC_000016.9:g.225996_228387del	NC_000016.9:g.225996_228387del	CNV	3	7e-05	Reported
HBA1	NC_000016.9:g.225800_228500del	NC_000016.9:g.225800_228500del	CNV	1	2e-05	Reported
HBA1	NG_000006.1(NM_000558.4):c.1A>G	NC_000016.9:g.226716A>G	SNV	1	2e-05	Reported
HBA1	NG_000006.1(NM_000558.4):c.2T>A	NC_000016.9:g.226717T>A	SNV	1	2e-05	Reported
HBA1	NG_000006.1(NM_000558.4):c.95+1G>A	NC_000016.9:g.226811G>A	SNV	1	2e-05	Reported
HBA1	NG_000006.1(NM_000558.4):c.96-2A>G	NC_000016.9:g.226926A>G	SNV	1	2e-05	Reported
HBA1	NG_000006.1(NM_000558.4):c.2del	NC_000016.9:g.226717del	indels	1	2e-05	Reported
HBA1	NG_000006.1(NM_000558.4):c.99G>A	NC_000016.9:g.226931G>A	SNV	1	2e-05	Reported
HBA1	NC_000016.9:g.227121_228400del	NC_000016.9:g.227121_228400del	CNV	1	2e-05	Novel
HBA1	NG_000006.1(NM_000558.4):c.96-1G>C	NC_000016.9:g.226927G>C	SNV	1	2e-05	Novel
HBA1, HBA2	NC_000016.9:g.215401_234701del	NC_000016.9:g.215401_234701del	CNV	1018	0.02429	Reported
HBA1, HBA2	NC_000016.9:g.199800_233300del	NC_000016.9:g.199800_233300del	CNV	11	0.00026	Reported
HBA1, HBA2	NC_000016.9:g.203510_225435del	NC_000016.9:g.203510_225435del	CNV	2	5e-05	Reported
HBA1, HBA2	NC_000016.9:g.198215_225854del	NC_000016.9:g.198215_225854del	CNV	1	2e-05	Reported
HBA1, HBA2	NC_000016.9:g.220220_225884del	NC_000016.9:g.220220_225884del	CNV	1	2e-05	Reported
HBA1, HBA2	NC_000016.9:g.221260_252033del	NC_000016.9:g.221260_252033del	CNV	1	2e-05	Novel
HBA1, HBA2	NC_000016.9:g.123896_245126dup	NC_000016.9:g.123896_245126dup	CNV	1	2e-05	Novel
HBA1, HBA2	NC_000016.9:g.215144_236065dup	NC_000016.9:g.215144_236065dup	CNV	1	2e-05	Novel
HBA1, HBA2	NC_000016.9:g.215125_284579dup	NC_000016.9:g.215125_284579dup	CNV	1	2e-05	Novel
HBA2	NC_000016.9:g.219817_(223755_224074)del	NC_000016.9:g.219817_(223755_224074)del	CNV	661	0.01577	Reported
HBA2	NG_000006.1(NM_000517.4):c.369C>G	NC_000016.9:g.223539C>G	SNV	438	0.01045	Reported
HBA2	NC_000016.9:g.219817_224074dup	NC_000016.9:g.219817_224074dup	CNV	196	0.00468	Reported
HBA2	NG_000006.1(NM_000517.4):c.427T>C	NC_000016.9:g.223597T>C	SNV	152	0.00363	Reported
HBA2	NG_000006.1(NM_000517.4):c.377T>C	NC_000016.9:g.223547T>C	SNV	74	0.00177	Reported
HBA2	NG_000006.1(NM_000517.4):c.40G>T	NC_000016.9:g.222951G>T	SNV	4	0.0001	Reported
HBA2	NG_000006.1(NM_000517.4):c.178G>C	NC_000016.9:g.223206G>C	SNV	2	5e-05	Reported
HBB	NG_000007.3(NM_000518.5):c.126_129del	NC_000011.9:g.5247995_5247998del	indels	448	0.01069	Reported
HBB	NG_000007.3(NM_000518.5):c.52A>T	NC_000011.9:g.5248200T>A	SNV	182	0.00434	Reported
HBB	NG_000007.3(NM_000518.5):c.316-197C>T	NC_000011.9:g.5247153G>A	SNV	90	0.00215	Reported
HBB	NG_000007.3(NM_000518.5):c.-78A>G	NC_000011.9:g.5248329T>C	SNV	90	0.00215	Reported
HBB	NG_000007.3(NM_000518.5):c.79G>A	NC_000011.9:g.5248173C>T	SNV	62	0.00148	Reported
HBB	NG_000007.3(NM_000518.5):c.-100G>A	NC_000011.9:g.5248351C>T	SNV	60	0.00141	Reported
HBB	NG_000007.3(NM_000518.5):c.216dup	NC_000011.9:g.5247908dup	indels	15	0.00036	Reported
HBB	NG_000007.3(NM_000518.5):c.92+1G>T	NC_000011.9:g.5248159C>A	SNV	10	0.00024	Reported
HBB	NG_000007.3(NM_000518.5):c.130G>T	NC_000011.9:g.5247992C>A	SNV	6	0.00014	Reported
HBB	NG_000007.3(NM_000518.5):c.-79A>G	NC_000011.9:g.5248330T>C	SNV	5	0.00012	Reported
HBB	NG_000007.3(NM_000518.5):c.85dup	NC_000011.9:g.5248169dup	indels	5	0.00012	Reported
HBB	NG_000007.3(NM_000518.5):c.315+5G>C	NC_000011.9:g.5247802C>G	SNV	5	0.00012	Reported
HBB	NC_000011.9:g.5191148_5270051del	NC_000011.9:g.5191148_5270051del	CNV	3	7e-05	Reported
HBB	NG_000007.3(NM_000518.5):c.316-90A>G	NC_000011.9:g.5247046T>C	SNV	3	7e-05	Reported
HBB	NC_000011.9:g.5222878_5250288del	NC_000011.9:g.5222878_5250288del	CNV	2	5e-05	Reported
HBB	NG_000007.3(NM_000518.5):c.46dup	NC_000011.9:g.5248206dup	indels	2	5e-05	Reported
HBB	NC_000011.9:g.5157109_5361649dup	NC_000011.9:g.5157109_5361649dup	CNV	1	2e-05	Reported
HBB	NG_000007.3(NM_000518.5):c.-43C>T	NC_000011.9:g.5248294G>A	SNV	1	2e-05	Reported
HBB	NG_000007.3(NM_000518.5):c.-10_-7del	NC_000011.9:g.5248260_5248263del	indels	1	2e-05	Reported
HBB	NG_000007.3(NM_000518.5):c.-140C>T	NC_000011.9:g.5248391G>A	SNV	1	2e-05	Reported
HBB	NG_000007.3(NM_000518.5):c.*110T>C	NC_000011.9:g.5246718A>G	SNV	1	2e-05	Reported
HBB	NG_000007.3(NM_000518.5):c.304G>C	NC_000011.9:g.5247818C>G	SNV	1	2e-05	Reported
HBB	NG_000007.3(NM_000518.5):c.316-3C>T	NC_000011.9:g.5246959G>A	SNV	1	2e-05	Reported
HBB	NG_000007.3(NM_000518.5):c.328G>A	NC_000011.9:g.5246944C>T	SNV	1	2e-05	Reported
HBB	NG_000007.3(NM_000518.5):c.113G>A	NC_000011.9:g.5248009C>T	SNV	1	2e-05	Reported
HBB	NG_000007.3(NM_000518.5):c.274C>T	NC_000011.9:g.5247848G>A	SNV	1	2e-05	Reported
HBB	NG_000007.3(NM_000518.5):c.93-8A>C	NC_000011.9:g.5248037T>G	SNV	1	2e-05	Reported
HBB	NC_000011.9:g.(?_5217204)_(5285011_?)dup	NC_000011.9:g.(?_5217204)_(5285011_?)dup	CNV	1	2e-05	Novel
PAH	NG_008690.1(NM_000277.1):c.158G>A	NC_000012.11:g.103306579C>T	SNV	619	0.01477	Reported
PAH	NG_008690.1(NM_000277.1):c.721C>T	NC_000012.11:g.103246714G>A	SNV	17	0.00041	Reported
PAH	NG_008690.1(NM_000277.1):c.728G>A	NC_000012.11:g.103246707C>T	SNV	16	0.00038	Reported
PAH	NG_008690.1(NM_000277.1):c.331C>T	NC_000012.11:g.103288534G>A	SNV	9	0.00021	Reported
PAH	NG_008690.1(NM_000277.1):c.320A>G	NC_000012.11:g.103288545T>C	SNV	8	0.00019	Reported
PAH	NG_008690.1(NM_000277.1):c.940C>A	NC_000012.11:g.103240702G>T	SNV	8	0.00019	Reported
PAH	NG_008690.1(NM_000277.1):c.1197A>T	NC_000012.11:g.103237426T>A	SNV	7	0.00017	Reported
PAH	NG_008690.1(NM_000277.1):c.209_211del	NC_000012.11:g.103288657_103288659del	indels	7	0.00017	Reported
PAH	NG_008690.1(NM_000277.1):c.464G>A	NC_000012.11:g.103260419C>T	SNV	7	0.00017	Reported
PAH	NG_008690.1(NM_000277.1):c.478C>T	NC_000012.11:g.103260405G>A	SNV	7	0.00017	Reported
PAH	NG_008690.1(NM_000277.1):c.1223G>A	NC_000012.11:g.103234270C>T	SNV	5	0.00012	Reported
PAH	NG_008690.1(NM_000277.1):c.1238G>C	NC_000012.11:g.103234255C>G	SNV	4	0.0001	Reported
PAH	NG_008690.1(NM_000277.1):c.1256A>G	NC_000012.11:g.103234237T>C	SNV	4	0.0001	Reported
PAH	NG_008690.1(NM_000277.1):c.498C>G	NC_000012.11:g.103260385G>C	SNV	4	0.0001	Reported
PAH	NG_008690.1(NM_000277.1):c.611A>G	NC_000012.11:g.103249009T>C	SNV	4	0.0001	Reported
PAH	NG_008690.1(NM_000277.1):c.1139C>T	NC_000012.11:g.103237484G>A	SNV	3	7e-05	Reported
PAH	NG_008690.1(NM_000277.1):c.441+2T>A	NC_000012.11:g.103271238A>T	SNV	3	7e-05	Reported
PAH	NG_008690.1(NM_000277.1):c.1242C>A	NC_000012.11:g.103234251G>T	SNV	2	5e-05	Reported
PAH	NG_008690.1(NM_000277.1):c.1301C>A	NC_000012.11:g.103234192G>T	SNV	2	5e-05	Reported
PAH	NG_008690.1(NM_000277.1):c.510T>A	NC_000012.11:g.103249110A>T	SNV	2	5e-05	Reported
PAH	NG_008690.1(NM_000277.1):c.527G>A	NC_000012.11:g.103249093C>T	SNV	2	5e-05	Reported
PAH	NG_008690.1(NM_000277.1):c.688G>A	NC_000012.11:g.103248932C>T	SNV	2	5e-05	Reported
PAH	NG_008690.1(NM_000277.1):c.781C>T	NC_000012.11:g.103246654G>A	SNV	2	5e-05	Reported
PAH	NG_008690.1(NM_000277.1):c.782G>A	NC_000012.11:g.103246653C>T	SNV	2	5e-05	Reported
PAH	NG_008690.1(NM_000277.1):c.1068C>A	NC_000012.11:g.103237555G>T	SNV	1	2e-05	Reported
PAH	NG_008690.1(NM_000277.1):c.1084C>A	NC_000012.11:g.103237539G>T	SNV	1	2e-05	Reported
PAH	NG_008690.1(NM_000277.1):c.1200-8G>A	NC_000012.11:g.103234301C>T	SNV	1	2e-05	Reported
PAH	NG_008690.1(NM_000277.1):c.194T>C	NC_000012.11:g.103288671A>G	SNV	1	2e-05	Reported
PAH	NG_008690.1(NM_000277.1):c.307G>A	NC_000012.11:g.103288558C>T	SNV	1	2e-05	Reported
PAH	NG_008690.1(NM_000277.1):c.472C>T	NC_000012.11:g.103260411G>A	SNV	1	2e-05	Reported
PAH	NG_008690.1(NM_000277.1):c.482T>C	NC_000012.11:g.103260401A>G	SNV	1	2e-05	Reported
PAH	NG_008690.1(NM_000277.1):c.526C>T	NC_000012.11:g.103249094G>A	SNV	1	2e-05	Reported
PAH	NG_008690.1(NM_000277.1):c.602dup	NC_000012.11:g.103249021dup	indels	1	2e-05	Reported
PAH	NG_008690.1(NM_000277.1):c.60G>C	NC_000012.11:g.103310849C>G	SNV	1	2e-05	Reported
PAH	NG_008690.1(NM_000277.1):c.694C>T	NC_000012.11:g.103248926G>A	SNV	1	2e-05	Reported
PAH	NG_008690.1(NM_000277.1):c.707-1G>A	NC_000012.11:g.103246729C>T	SNV	1	2e-05	Reported
PAH	NG_008690.1(NM_000277.1):c.724del	NC_000012.11:g.103246713del	indels	1	2e-05	Reported
PAH	NG_008690.1(NM_000277.1):c.722G>A	NC_000012.11:g.103246713C>T	SNV	1	2e-05	Reported
PAH	NG_008690.1(NM_000277.1):c.739G>C	NC_000012.11:g.103246696C>G	SNV	1	2e-05	Reported
PAH	NG_008690.1(NM_000277.1):c.740G>T	NC_000012.11:g.103246695C>A	SNV	1	2e-05	Reported
PAH	NG_008690.1(NM_000277.1):c.755G>A	NC_000012.11:g.103246680C>T	SNV	1	2e-05	Reported
PAH	NG_008690.1(NM_000277.1):c.770G>T	NC_000012.11:g.103246665C>A	SNV	1	2e-05	Reported
PAH	NG_008690.1(NM_000277.1):c.842C>T	NC_000012.11:g.103246593G>A	SNV	1	2e-05	Reported
PAH	NG_008690.1(NM_000277.1):c.889C>T	NC_000012.11:g.103245488G>A	SNV	1	2e-05	Reported
PAH	NG_008690.1(NM_000277.1):c.890G>A	NC_000012.11:g.103245487C>T	SNV	1	2e-05	Reported
PAH	NG_008690.1(NM_000277.1):c.890G>T	NC_000012.11:g.103245487C>A	SNV	1	2e-05	Reported
PAH	NG_008690.1(NM_000277.1):c.911A>G	NC_000012.11:g.103245466T>C	SNV	1	2e-05	Reported
PAH	NG_008690.1(NM_000277.1):c.912+1G>A	NC_000012.11:g.103245464C>T	SNV	1	2e-05	Reported
PAH	NG_008690.1(NM_000277.1):c.964G>A	NC_000012.11:g.103240678C>T	SNV	1	2e-05	Reported
PAH	NG_008690.1(NM_000277.1):c.233_236del	NC_000012.11:g.103288632_103288635del	indels	1	2e-05	Novel
PAH	NG_008690.1(NM_000277.1):c.843dup	NC_000012.11:g.103246594dup	indels	1	2e-05	Novel
PKHD1	NG_008753.1(NM_138694.3):c.6809-2A>T	NC_000006.11:g.51768842T>A	SNV	42	0.001	Novel
PKHD1	NG_008753.1(NM_138694.3):c.11740C>T	NC_000006.11:g.51491840G>A	SNV	12	0.00029	Novel
PKHD1	NG_008753.1(NM_138694.3):c.6896_6899del	NC_000006.11:g.51768494_51768497del	indels	6	0.00014	Novel
PKHD1	NG_008753.1(NM_138694.3):c.11314C>T	NC_000006.11:g.51512913G>A	SNV	3	7e-05	Reported
PKHD1	NG_008753.1(NM_138694.3):c.2341C>T	NC_000006.11:g.51913356G>A	SNV	3	7e-05	Reported
PKHD1	NG_008753.1(NM_138694.3):c.6677del	NC_000006.11:g.51774086del	indels	3	7e-05	Novel
PKHD1	NG_008753.1(NM_138694.3):c.10444C>T	NC_000006.11:g.51524480G>A	SNV	2	5e-05	Reported
PKHD1	NG_008753.1(NM_138694.3):c.2216C>T	NC_000006.11:g.51915018G>A	SNV	2	5e-05	Reported
PKHD1	NG_008753.1(NM_138694.3):c.2264C>T	NC_000006.11:g.51914970G>A	SNV	2	5e-05	Reported
PKHD1	NG_008753.1(NM_138694.3):c.8011C>T	NC_000006.11:g.51712669G>A	SNV	2	5e-05	Reported
PKHD1	NG_008753.1(NM_138694.3):c.11785+1G>T	NC_000006.11:g.51491794C>A	SNV	2	5e-05	Novel
PKHD1	NG_008753.1(NM_138694.3):c.1431G>A	NC_000006.11:g.51923202C>T	SNV	2	5e-05	Novel
PKHD1	NG_008753.1(NM_138694.3):c.1923_1926dup	NC_000006.11:g.51918874_51918877dup	indels	2	5e-05	Novel
PKHD1	NG_008753.1(NM_138694.3):c.6865+2T>C	NC_000006.11:g.51768782A>G	SNV	2	5e-05	Novel
PKHD1	NG_008753.1(NM_138694.3):c.11074C>T	NC_000006.11:g.51523850G>A	SNV	1	2e-05	Reported
PKHD1	NG_008753.1(NM_138694.3):c.12142C>T	NC_000006.11:g.51483962G>A	SNV	1	2e-05	Reported
PKHD1	NG_008753.1(NM_138694.3):c.1480C>T	NC_000006.11:g.51923153G>A	SNV	1	2e-05	Reported
PKHD1	NG_008753.1(NM_138694.3):c.274C>T	NC_000006.11:g.51947197G>A	SNV	1	2e-05	Reported
PKHD1	NG_008753.1(NM_138694.3):c.5323C>T	NC_000006.11:g.51887656G>A	SNV	1	2e-05	Reported
PKHD1	NG_008753.1(NM_138694.3):c.5513A>G	NC_000006.11:g.51882295T>C	SNV	1	2e-05	Reported
PKHD1	NG_008753.1(NM_138694.3):c.6091del	NC_000006.11:g.51798939del	indels	1	2e-05	Reported
PKHD1	NG_008753.1(NM_138694.3):c.8122C>T	NC_000006.11:g.51701253G>A	SNV	1	2e-05	Reported
PKHD1	NG_008753.1(NM_138694.3):c.8518C>T	NC_000006.11:g.51640642G>A	SNV	1	2e-05	Reported
PKHD1	NG_008753.1(NM_138694.3):c.9319C>T	NC_000006.11:g.51613095G>A	SNV	1	2e-05	Reported
PKHD1	NG_008753.1(NM_138694.3):c.9464A>G	NC_000006.11:g.51612950T>C	SNV	1	2e-05	Reported
PKHD1	NG_008753.1(NM_138694.3):c.9719G>A	NC_000006.11:g.51612695C>T	SNV	1	2e-05	Reported
PKHD1	NG_008753.1(NM_138694.3):c.9901G>T	NC_000006.11:g.51611616C>A	SNV	1	2e-05	Reported
PKHD1	NG_008753.1(NM_138694.3):c.11089del	NC_000006.11:g.51523835del	indels	1	2e-05	Novel
PKHD1	NG_008753.1(NM_138694.3):c.11685del	NC_000006.11:g.51491896del	indels	1	2e-05	Novel
PKHD1	NG_008753.1(NM_138694.3):c.11881C>T	NC_000006.11:g.51484223G>A	SNV	1	2e-05	Novel
PKHD1	NG_008753.1(NM_138694.3):c.2113del	NC_000006.11:g.51917903del	indels	1	2e-05	Novel
PKHD1	NG_008753.1(NM_138694.3):c.2419C>T	NC_000006.11:g.51910975G>A	SNV	1	2e-05	Novel
PKHD1	NG_008753.1(NM_138694.3):c.280_281+13del	NC_000006.11:g.51947177_51947191del	indels	1	2e-05	Novel
PKHD1	NG_008753.1(NM_138694.3):c.4481del	NC_000006.11:g.51890129del	indels	1	2e-05	Novel
PKHD1	NG_008753.1(NM_138694.3):c.573C>A	NC_000006.11:g.51936942G>T	SNV	1	2e-05	Novel
PKHD1	NG_008753.1(NM_138694.3):c.5775C>A	NC_000006.11:g.51824801G>T	SNV	1	2e-05	Novel
PKHD1	NG_008753.1(NM_138694.3):c.6442G>T	NC_000006.11:g.51776645C>A	SNV	1	2e-05	Novel
PKHD1	NG_008753.1(NM_138694.3):c.7466C>G	NC_000006.11:g.51735322G>C	SNV	1	2e-05	Novel
PKHD1	NG_008753.1(NM_138694.3):c.7679dup	NC_000006.11:g.51732715dup	indels	1	2e-05	Novel
PKHD1	NG_008753.1(NM_138694.3):c.7777del	NC_000006.11:g.51720825del	indels	1	2e-05	Novel
PKHD1	NG_008753.1(NM_138694.3):c.7950C>A	NC_000006.11:g.51712730G>T	SNV	1	2e-05	Novel
PKHD1	NG_008753.1(NM_138694.3):c.8352T>A	NC_000006.11:g.51656122A>T	SNV	1	2e-05	Novel
PKHD1	NG_008753.1(NM_138694.3):c.8498C>G	NC_000006.11:g.51640662G>C	SNV	1	2e-05	Novel
PKHD1	NG_008753.1(NM_138694.3):c.8604_8605del	NC_000006.11:g.51637537_51637538del	indels	1	2e-05	Novel
PKHD1	NG_008753.1(NM_138694.3):c.8902dup	NC_000006.11:g.51618047dup	indels	1	2e-05	Novel
PKHD1	NG_008753.1(NM_138694.3):c.9169del	NC_000006.11:g.51613246del	indels	1	2e-05	Novel
PKHD1	NG_008753.1(NM_138694.3):c.9576dup	NC_000006.11:g.51612839dup	indels	1	2e-05	Novel
PTS	NG_008743.1(NM_000317.2):c.259C>T	NC_000011.9:g.112103901C>T	SNV	26	0.00062	Reported
PTS	NG_008743.1(NM_000317.2):c.317C>T	NC_000011.9:g.112104157C>T	SNV	6	0.00014	Reported
PTS	NG_008743.1(NM_000317.2):c.155A>G	NC_000011.9:g.112099388A>G	SNV	5	0.00012	Reported
PTS	NG_008743.1(NM_000317.2):c.118_121del	NC_000011.9:g.112099351_112099354del	indels	3	7e-05	Reported
PTS	NG_008743.1(NM_000317.2):c.166G>A	NC_000011.9:g.112100933G>A	SNV	2	5e-05	Reported
PTS	NG_008743.1(NM_000317.2):c.272A>G	NC_000011.9:g.112103914A>G	SNV	2	5e-05	Reported
PTS	NG_008743.1(NM_000317.2):c.286G>A	NC_000011.9:g.112103928G>A	SNV	2	5e-05	Reported
PTS	NG_008743.1(NM_000317.2):c.3G>A	NC_000011.9:g.112097169G>A	SNV	2	5e-05	Reported
PTS	NG_008743.1(NM_000317.2):c.73C>T	NC_000011.9:g.112097239C>T	SNV	2	5e-05	Reported
PTS	NG_008743.1(NM_000317.2):c.200C>T	NC_000011.9:g.112101362C>T	SNV	1	2e-05	Reported
PTS	NG_008743.1(NM_000317.2):c.326dup	NC_000011.9:g.112104166dup	indels	1	2e-05	Novel
SLC26A4	NG_008489.1(NM_000441.1):c.919-2A>G	NC_000007.13:g.107323898A>G	SNV	125	0.00298	Reported
SLC26A4	NG_008489.1(NM_000441.1):c.754T>C	NC_000007.13:g.107315543T>C	SNV	40	0.00095	Reported
SLC26A4	NG_008489.1(NM_000441.1):c.1547dup	NC_000007.13:g.107338489dup	indels	30	0.00072	Reported
SLC26A4	NG_008489.1(NM_000441.1):c.1229C>T	NC_000007.13:g.107330648C>T	SNV	22	0.00053	Reported
SLC26A4	NG_008489.1(NM_000441.1):c.2168A>G	NC_000007.13:g.107350577A>G	SNV	22	0.00053	Reported
SLC26A4	NG_008489.1(NM_000441.1):c.2086C>T	NC_000007.13:g.107344827C>T	SNV	19	0.00045	Reported
SLC26A4	NG_008489.1(NM_000441.1):c.1975G>C	NC_000007.13:g.107342443G>C	SNV	7	0.00017	Reported
SLC26A4	NG_008489.1(NM_000441.1):c.1173C>A	NC_000007.13:g.107330592C>A	SNV	6	0.00014	Reported
SLC26A4	NG_008489.1(NM_000441.1):c.589G>A	NC_000007.13:g.107314782G>A	SNV	5	0.00012	Reported
SLC26A4	NG_008489.1(NM_000441.1):c.1174A>T	NC_000007.13:g.107330593A>T	SNV	4	0.0001	Reported
SLC26A4	NG_008489.1(NM_000441.1):c.281C>T	NC_000007.13:g.107303857C>T	SNV	4	0.0001	Reported
SLC26A4	NG_008489.1(NM_000441.1):c.916dup	NC_000007.13:g.107323797dup	indels	4	0.0001	Reported
SLC26A4	NG_008489.1(NM_000441.1):c.1226G>A	NC_000007.13:g.107330645G>A	SNV	3	7e-05	Reported
SLC26A4	NG_008489.1(NM_000441.1):c.1363A>T	NC_000007.13:g.107335087A>T	SNV	3	7e-05	Reported
SLC26A4	NG_008489.1(NM_000441.1):c.349del	NC_000007.13:g.107312627del	indels	3	7e-05	Reported
SLC26A4	NG_008489.1(NM_000441.1):c.1003T>C	NC_000007.13:g.107329499T>C	SNV	2	5e-05	Reported
SLC26A4	NG_008489.1(NM_000441.1):c.1343C>T	NC_000007.13:g.107335067C>T	SNV	2	5e-05	Reported
SLC26A4	NG_008489.1(NM_000441.1):c.1520del	NC_000007.13:g.107336460del	indels	2	5e-05	Reported
SLC26A4	NG_008489.1(NM_000441.1):c.1707+5G>A	NC_000007.13:g.107340625G>A	SNV	2	5e-05	Reported
SLC26A4	NG_008489.1(NM_000441.1):c.1716T>A	NC_000007.13:g.107341554T>A	SNV	2	5e-05	Reported
SLC26A4	NG_008489.1(NM_000441.1):c.259G>T	NC_000007.13:g.107303835G>T	SNV	2	5e-05	Reported
SLC26A4	NG_008489.1(NM_000441.1):c.414del	NC_000007.13:g.107312692del	indels	2	5e-05	Reported
SLC26A4	NG_008489.1(NM_000441.1):c.1079C>T	NC_000007.13:g.107329575C>T	SNV	1	2e-05	Reported
SLC26A4	NG_008489.1(NM_000441.1):c.1105A>G	NC_000007.13:g.107329601A>G	SNV	1	2e-05	Reported
SLC26A4	NG_008489.1(NM_000441.1):c.1160C>T	NC_000007.13:g.107330579C>T	SNV	1	2e-05	Reported
SLC26A4	NG_008489.1(NM_000441.1):c.1327G>C	NC_000007.13:g.107334911G>C	SNV	1	2e-05	Reported
SLC26A4	NG_008489.1(NM_000441.1):c.1343C>A	NC_000007.13:g.107335067C>A	SNV	1	2e-05	Reported
SLC26A4	NG_008489.1(NM_000441.1):c.1489G>A	NC_000007.13:g.107336429G>A	SNV	1	2e-05	Reported
SLC26A4	NG_008489.1(NM_000441.1):c.1692dup	NC_000007.13:g.107340605dup	indels	1	2e-05	Reported
SLC26A4	NG_008489.1(NM_000441.1):c.1829C>G	NC_000007.13:g.107342297C>G	SNV	1	2e-05	Reported
SLC26A4	NG_008489.1(NM_000441.1):c.2027T>A	NC_000007.13:g.107342495T>A	SNV	1	2e-05	Reported
SLC26A4	NG_008489.1(NM_000441.1):c.2044G>T	NC_000007.13:g.107344785G>T	SNV	1	2e-05	Reported
SLC26A4	NG_008489.1(NM_000441.1):c.2162C>T	NC_000007.13:g.107350571C>T	SNV	1	2e-05	Reported
SLC26A4	NG_008489.1(NM_000441.1):c.269C>T	NC_000007.13:g.107303845C>T	SNV	1	2e-05	Reported
SLC26A4	NG_008489.1(NM_000441.1):c.334C>T	NC_000007.13:g.107312612C>T	SNV	1	2e-05	Reported
SLC26A4	NG_008489.1(NM_000441.1):c.387del	NC_000007.13:g.107312665del	indels	1	2e-05	Reported
SLC26A4	NG_008489.1(NM_000441.1):c.439A>G	NC_000007.13:g.107314632A>G	SNV	1	2e-05	Reported
SLC26A4	NG_008489.1(NM_000441.1):c.812A>G	NC_000007.13:g.107323693A>G	SNV	1	2e-05	Reported
SLC26A4	NG_008489.1(NM_000441.1):c.84C>A	NC_000007.13:g.107302170C>A	SNV	1	2e-05	Reported
SLC26A4	NG_008489.1(NM_000441.1):c.1105A>T	NC_000007.13:g.107329601A>T	SNV	1	2e-05	Novel
SLC26A4	NG_008489.1(NM_000441.1):c.114del	NC_000007.13:g.107302200del	indels	1	2e-05	Novel
SLC26A4	NG_008489.1(NM_000441.1):c.1197_1198del	NC_000007.13:g.107330616_107330617del	indels	1	2e-05	Novel
SLC26A4	NG_008489.1(NM_000441.1):c.1707+4_1707+7del	NC_000007.13:g.107340624_107340627del	indels	1	2e-05	Novel
SLC26A4	NG_008489.1(NM_000441.1):c.1734T>A	NC_000007.13:g.107341572T>A	SNV	1	2e-05	Novel
SLC26A4	NG_008489.1(NM_000441.1):c.973_974insTTAA	NC_000007.13:g.107323954_107323955insTTAA	indels	1	2e-05	Novel
